# Supplementary material for: Evaluation of Tumor Grade and Proliferation Indices before and after Short-Course Anti-Inflammatory Prednisone Therapy in Canine Cutaneous Mast Cell Tumors: A Pilot Study
Source: Vet Sci. 2022 Jun 7;9(6):277. doi: 10.3390/vetsci9060277 (PMC9227510; doi:10.3390/vetsci9060277)
Supplement: Supplementary file 1 [file vetsci-09-00277-s001.zip]

Archive with 1 entries (1 files):
- vetsci-1734668-supplementary.pdf
